# Supplementary material for: Alkalosis in Critically Ill Patients with Severe Sepsis and Septic Shock
Source: PLoS One. 2017 Jan 3;12(1):e0168563. doi: 10.1371/journal.pone.0168563 (PMC5207677; doi:10.1371/journal.pone.0168563)
Supplement: S1 File — (XLSX) [file pone.0168563.s001.xlsx]

## Sheet: Sheet1
Reg_time Personal ID nr. "Sample date and time"	PH ref:735_745	BE_ref_ plusminus3mmol/L	aCO2_ref_4,6to6kpa	stHCO3_ref_22to27mmol/L	Alkalosis_mild 745to750_1=yes	Alkalosis_moderate 750to755_1=yes	Alkalosis_severe_755_1=yes	Any_alkalosis_1=yes	ICU-LOS (days)	Sjukhus dagar	Hospital	M=0;F=1	Mort_days	30dMort 1=yes	12mMort 1=yes	Age	APACHE/SAPSIII		pH admission	BE admission	Mixed resp(<4,5pCO2)AND_met alkalos. 1=ja	Early (<48) vs Late. 1=Early	AKI_1=ja	Any_alkalosis excluding mixed alkalosis. 1=ja	Any_Alkalosis excluding early alkalosis. 1=ja
1	7.19	-16.7	3.7	12	0	0	0	0	1		H	1	1	1	1	93		75	7.19	-16.7				0	0
2	7.5	8.3	5.6	32	0	1	0	1	2		V	0		0	0	93		63	7.43	3.7		1		1	0
3	7.39	-5.3	4.1	20	0	0	0	0	1		V	0		0	0	93		77	7.22	-8				0	0
4	7.12	-12.5	7	15	0	0	0	0	1		H	0	0	1	1	89		76	7.12	-12.5				0	0
5	7.54	4	4.1	28	0	1	0	1	1		H	0	1064	0	0	88		60	7.47	1	1	1		0	0
6	7.46	2.3	4.8	26	0	0	0	0	2		H	0	44	0	1	90		72	7.39	-5.3				0	0
7	7.44	-2.8	4	22	0	0	0	0	2		V	0	18	1	1	90		54	7.44	-2.8				0	0
8	7.47	-0.1	4.2	24	0	0	0	0	2		V	0	1	1	1	91		91	7.47	-0.1				0	0
9	7.39	-3.3	4.6	22	0	0	0	0	1		H	0	125	0	1	92		60	7.39	-3.3				0	0
10	7.4	-7.7	3.3	18	0	0	0	0	2		H	0	1	1	1	89		67	7.4	-7.7				0	0
11	7.43	-0.7	4.6	24	0	0	0	0	4		V	0		0	0	92		73	7.43	-0.7				0	0
12	7.35	-1.6	5.8	23	0	0	0	0	1		V	0		0	0	88		74	7.35	-1.6				0	0
13	7.3	-10.9	3.9	16	0	0	0	0	1		H	1	1	1	1	89		79	7.23	-11.7				0	0
14	7.51	5	4.6	29	0	1	0	1	3		V	0		0	0	89		85	7.39	-7.3		0		1	1
15	7.43	-2.1	4.4	23	0	0	0	0	3		H	0		0	0	89		67	7.28	-9.5				0	0
16	7.37	-4.4	4.6	21	0	0	0	0	2		V	1		0	0	87		84	7.37	-4.4				0	0
17	7.5	-0.2	3.8	24	0	0	0	0	2		H	0	343	0	1	87		55	7.5	-0.2				0	0
18	7.42	2.6	5.7	27	0	0	0	0	1		V	1	6	1	1	91		97	7.42	2.6				0	0
19	7.55	9.2	4.9	33	0	0	1	1	12		V	0		0	0	89		63	7.39	-0.9		0		1	1
20	7.39	5.8	7.2	30	0	0	0	0	5		V	1	23	1	1	87		65	7.36	-6.7				0	0
21	7.45	0.3	4.6	25	0	0	0	0	3		V	0		0	0	89		73	7.37	-4.4				0	0
22	7.47	-1.6	4	23	0	0	0	0	2		H	0	4	1	1	87		78	7.47	-2.5				0	0
23	7.49	4.1	4.9	28	1	0	0	1	4		H	0	177	0	1	88		94	7.36	-3		1		1	0
24	7.28	-7	5.6	19	0	0	0	0	1		H	0	0	1	1	88		74	7.23	-7.7				0	0
25	7.46	-0.8	4.2	24	0	0	0	0	2		V	0		0	0	87		93	7.27	-12.4				0	0
26	7.4	-0.6	5.2	24	0	0	0	0	1		H	0	4	1	1	89		52	7.3	-13.3				0	0
27	7.5	-2	3.4	23	0	0	0	0	1		V	1	28	1	1	89		65	7.5	-2			1	0	0
28	7.34	-5.5	4.9	20	0	0	0	0	1		H	1	0	1	1	87		66	7.34	-5.5				0	0
29	7.27	-13.6	3.6	14	0	0	0	0	1		V	1	1	1	1	89		88	7.27	-13.6			1	0	0
30	7.44	1.7	5.1	26	0	0	0	0	11		H	1	11	1	1	85		81	7.44	1.7				0	0
31	7.48	-1.1	3.9	23	0	0	0	0	1		H	0		0	0	88		64	7.37	-4.3			1	0	0
32	7.55	5.1	4.2	29	0	0	1	1	3		H	1	1303	0	0	87		54	7.54	3.8	1	1		0	0
33	7.42	-1.2	4.7	23	0	0	0	0	4		V	0	4	1	1	85		87	7.2	-5.9			1	0	0
34	7.03	-14.9	8.4	13	0	0	0	0	1		H	1	0	1	1	89		76	7.03	-14.9			1	0	0
35	7.3	-6.9	5.2	19	0	0	0	0	2		H	1	2	1	1	84		77	7.24	-6.5			1	0	0
36	7.5	1.3	4.2	26	0	0	0	0	1		H	0	245	0	1	87		66	7.49	1.8				0	0
37	7.35	-9.8	3.5	17	0	0	0	0	2		H	0	2	1	1	86		90	7.16	-16.1				0	0
38	7.32	-9.8	4	17	0	0	0	0	1		H	1	3	1	1	88		75	7.25	-9.5				0	0
39	7.34	-2.4	5.8	22	0	0	0	0	2		H	0	1	1	1	85		73	7.29	-8.7				0	0
40	7.45	1	4.7	25	0	0	0	0	2		V	0		0	0	88		64	7.45	1				0	0
41	7.51	3.3	4.4	27	0	1	0	1	5		V	0	9	1	1	85		78	7.4	-5.1	1	0		0	1
42	7.36	-9.2	3.7	17	0	0	0	0	1		H	0	0	1	1	87		72	7.36	-9.2				0	0
43	7.4	-1.1	5	23	0	0	0	0	4		H	1	3	1	1	83		66	7.4	-1.1				0	0
44	7.41	-4.8	3.9	20	0	0	0	0	5		V	0		0	0	88		55	7.39	-4.6				0	0
45	7.54	4	4.1	28	0	1	0	1	7		H	0		0	0	84		66	7.43	-1.3	1	0		0	1
46	7.48	9	6.1	33	1	0	0	1	17		V	0		0	0	88		85	7.31	-6.3		0		1	1
47	7.39	-3.3	4.6	22	0	0	0	0	1		H	1	0	1	1	84		61	7.39	-3.3				0	0
48	7.47	4	5.1	28	1	0	0	1	2		V	0		0	0	86		90	7.32	-8.8		1	1	1	0
49	7.47	2.8	4.8	27	0	0	0	0	6		V	0	15	1	1	83		67	7.28	-4.5				0	0
50	7.49	6.6	5.4	30	1	0	0	1	1		H	0	8	1	1	85		66	7.26	-5.2		1		1	0
51	7.5	1.5	4	26	0	0	0	0	5		H	0	1887	0	0	82		71	7.5	-2.7				0	0
52	7.44	-3.8	3.9	21	0	0	0	0	1		H	0	1928	0	0	83		71	7.44	-3.8				0	0
53	7.44	0.8	4.9	25	0	0	0	0	1		H	0	330	0	1	86		66	7.44	0.6				0	0
54	7.49	0.2	3.9	25	0	0	0	0	2		H	0	564	0	0	86		60	7.49	0.2			1	0	0
55	7.11	-20.3	3.7	10	0	0	0	0	1		H	0	0	1	1	85		85	7.11	-20.3				0	0
56	7.52	9.2	5.4	33	0	1	0	1	5		H	1	922	0	0	85		72	7.28	-4.4		0		1	1
57	7.39	-4.5	4.4	21	0	0	0	0	6		V	1	13	1	1	86		89	7.37	-3.9				0	0
58	7.49	10.6	6.2	34	1	0	0	1	6		H	0	353	0	1	87		85	7.19	-7.5		0	1	1	1
59	7.44	-1.1	4.4	24	0	0	0	0	2		V	0	4	1	1	85		78	7.44	-1.1				0	0
60	7.3	-5.1	5.7	20	0	0	0	0	1		H	0	1	1	1	83		98	7.3	-5.1				0	0
61	7.41	-5	3.9	20	0	0	0	0	1		H	0	1044	0	0	85		68	7.4	-9.3				0	0
62	7.42	-0.9	4.7	24	0	0	0	0	1		H	0	31	0	1	83		76	7.38	-3.3			1	0	0
63	7.25	-13.4	3.9	14	0	0	0	0	1		H	0	0	1	1	83		79	7.25	-13.4				0	0
64	7.42	2.5	5.7	27	0	0	0	0	10		V	0	11	1	1	84		86	7.22	-14.6				0	0
65	7.43	-2.3	4.3	22	0	0	0	0	1		H	0	134	0	1	81		62	7.43	-2.3				0	0
66	7.45	-2	4	23	0	0	0	0	1		H	0	453	0	0	81		73	7.45	-2				0	0
67	7.4	-1.3	5	23	0	0	0	0	1		V	0		0	0	83		59	7.4	-1.3				0	0
68	7.45	1.1	4.8	25	0	0	0	0	1		H	0	173	0	1	85		59	7.22	-4.8				0	0
69	7.44	1.6	5.1	26	0	0	0	0	3		V	0		0	0	86		87	7.39	-7.6				0	0
70	7.53	7.8	5	32	0	1	0	1	6		V	0		0	0	86		73	7.42	-3.3		0		1	1
71	7.49	8.1	5.7	32	1	0	0	1	21		H	1	21	1	1	82		77	7.4	2.8		0		1	1
72	7.47	7.9	6.1	32	1	0	0	1	1		V	0	3	1	1	86		75	7.47	7.9		0		1	1
73	7.49	-3.9	3.3	21	0	0	0	0	2		V	1	20	1	1	83		68	7.45	-9.2				0	0
74	7.42	0	5	24	0	0	0	0	1		H	1	1	1	1	85		67	7.4	-0.8				0	0
75	7.52	10.5	5.7	34	0	1	0	1	20		H	1	84	0	1	84		73	7.41	5.6		0		1	1
76	7.55	-1.1	3	24	0	0	0	0	5		V	0		0	0	84		91	7.55	-1.1				0	0
77	7.36	-5	4.7	20	0	0	0	0	1		V	0	2	1	1	81		103	7.36	-5				0	0
78	7.48	6.8	5.6	31	1	0	0	1	2		V	1	846	0	0	83		70	7.38	0.7		0		1	1
79	7.45	-2.9	3.8	22	0	0	0	0	2		V	0		0	0	84		73	7.44	-5				0	0
80	7.47	4.8	5.3	29	1	0	0	1	9		V	0	9	1	1	81		78	7.41	-0.5		0		1	1
81	7.46	1.1	4.7	25	0	0	0	0	4		V	0		0	0	81		73	7.45	1.5				0	0
82	7.38	-2.8	5	22	0	0	0	0	3		V	0		0	0	83		65	7.29	-10.1				0	0
83	7.53	5.9	4.5	30	0	1	0	1	7		V	1		0	0	85		71	7.37	-6.6		0		1	1
84	7.48	0.9	4.3	25	0	0	0	0	7		H	1	6	1	1	83		65	7.37	-2.9			1	0	0
85	7.43	-0.4	4.8	24	0	0	0	0	2		V	1	6	1	1	84		81	7.39	-3.9				0	0
86	7.45	-0.5	4.5	24	0	0	0	0	1		H	0	2	1	1	82		115	7.09	-11.3				0	0
87	7.46	-2.7	3.8	22	0	0	0	0	3		H	0		0	0	84		79	7.38	-2.7				0	0
88	7.45	9.1	6.6	33	1	0	0	1	5		V	1		0	0	80		71	7.28	-3.9		0		1	1
89	7.53	5.1	4.4	29	0	1	0	1	1		H	0	108	0	1	79		64	7.42	-6.8	1	0	1	0	1
90	7.54	4.1	4.1	28	0	1	0	1	9		H	0	8	1	1	82		67	7.39	-4.1	1	0		0	1
91	7.5	-3.9	3.1	21	0	0	0	0	1		H	0	24	1	1	83		60	7.43	-6.4				0	0
92	7.51	7.9	5.4	32	0	1	0	1	9		H	1	1183	0	0	79		64	7.49	6.6		0		1	1
93	7.52	6.4	4.9	30	0	1	0	1	7		H	0	7	1	1	81		65	7.4	1.4		0		1	1
94	7.49	-2.5	3.5	22	0	0	0	0	4		H	0	716	0	0	81		65	7.37	-1.9				0	0
95	7.46	2	4.9	26	0	0	0	0	1		H	0	631	0	0	81		55	7.45	0.8				0	0
96	7.43	0.3	4.9	25	0	0	0	0	2		V	0		0	0	81		68	7.41	-2.2				0	0
97	7.4	2.1	5.8	26	0	0	0	0	1		H	0	145	0	1	79		49	7.4	2.1				0	0
98	7.4	-3.8	4.3	21	0	0	0	0	2		H	1	626	0	0	82		65	7.38	-5.5				0	0
99	7.28	-3.9	6.7	21	0	0	0	0	1		H	0	6	1	1	80		76	7.28	-3.9				0	0
100	7.47	3.8	5.1	28	1	0	0	1	2		V	1		0	0	83		65	7.47	3.8		0		1	1
101	7.44	0.5	4.8	25	0	0	0	0	1		V	1	21	1	1	82		65	7.44	0.5				0	0
102	7.4	-2.5	4.7	22	0	0	0	0	1		H	1	1	1	1	84		74	7.4	-2.5				0	0
103	6.85	-25.7	6.2	7	0	0	0	0	1		V	0	0	1	1	79		108	6.85	-25.7				0	0
104	7.48	-4.9	2.9	20	0	0	0	0	5		H	0	900	0	0	82		74	7.34	-0.7				0	0
105	7.45	-1.4	4.2	23	0	0	0	0	1		H	0	1	1	1	82		66	7.2	-7.7				0	0
106	7.29	-14.8	2.9	14	0	0	0	0	1		H	1	2	1	1	81		81	7.29	-14.8				0	0
107	7.45	0.1	4.6	25	0	0	0	0	1		V	0		0	0	82		77	7.3	2				0	0
108	7.52	1.6	3.9	26	0	0	0	0	4		H	0	89	0	1	80		85	7.3	-11.2				0	0
109	7.52	11.4	5.9	35	0	1	0	1	4		H	0	3	1	1	81		91	7.25	4.9		1		1	1
110	7.42	4.7	6.2	29	0	0	0	0	2		V	0		0	0	81		68	7.36	-4.6				0	0
111	7.49	3.5	4.7	28	1	0	0	1	6		V	1		0	0	81		68	7.56	1.6		0		1	1
112	7.5	-0.2	3.8	24	0	0	0	0	17		H	0	18	1	1	83		68	7.38	-2.9				0	0
113	7.57	5.5	3.9	29	0	0	1	1	28		V	1	28	1	1	79		80	7.41	1.4	1	0		0	1
114	7.52	1.6	3.9	26	0	0	0	0	5		H	0		0	0	82		72	7.5	0.5				0	0
115	7.44	0.6	4.7	25	0	0	0	0	2		H	0	421	0	0	78		62	7.4	-1.4				0	0
116	7.45	-3.8	3.7	21	0	0	0	0	3		H	1		0	0	82		72	7.35	-6.2				0	0
117	7.51	4	4.5	28	0	1	0	1	7		H	0	693	0	0	79		99	7.29	-5.3		0	1	1	1
118	7.43	2.1	5.4	26	0	0	0	0	2		V	1		0	0	82		76	7.33	0.9			1	0	0
119	7.48	1.1	4.4	25	0	0	0	0	1		V	0		0	0	80		57	7.4	-0.3				0	0
120	7.44	-1.3	4.4	23	0	0	0	0	2		H	1	769	0	0	82		62	7.35	-3.7				0	0
121	7.47	1.8	4.6	26	0	0	0	0	2		H	0	2	1	1	81		62	7.42	-1.3				0	0
122	7.41	2.6	5.8	27	0	0	0	0	1		H	1	4	1	1	81		74	7.39	1.2			1	0	0
123	7.46	3.1	5	27	1	0	0	1	6		H	0	6	1	1	82		59	7.32	-0.2		0	1	1	1
124	7.45	-1.6	4.1	23	0	0	0	0	1		H	1	0	1	1	83		76	7.4	0.1				0	0
125	7.41	1.5	5.5	26	0	0	0	0	5		H	0	5	1	1	78		72	7.19	-4.8			1	0	0
126	7.39	-0.1	5.5	24	0	0	0	0	3		H	1	3	1	1	79		80	7.29	-0.1				0	0
127	7.43	4.2	5.7	28	0	0	0	0	1		V	0		0	0	80		89	7.43	-0.2				0	0
128	7.53	4.4	4.2	28	0	1	0	1	7		H	1		0	0	78		72	7.38	-5.4	1	0		0	1
129	7.52	9.6	5.5	33	0	1	0	1	2		H	1	10	1	1	78		85	7.48	7.5		1		1	0
130	7.42	1.8	5.4	26	0	0	0	0	3		H	1	24	1	1	77		76	7.42	1.8				0	0
131	7.31	-9.3	4.3	17	0	0	0	0	1		H	0	1022	0	0	80		93	7.34	-10				0	0
132	7.26	-0.3	8.3	24	0	0	0	0	1		V	0	9	1	1	78		80	7.26	-0.3				0	0
133	7.58	4.8	3.7	29	0	0	1	1	28		H	0	150	0	1	78		82	7.29	-10.6	1	0		0	1
134	7.47	10.7	6.7	34	1	0	0	1	6		V	1	7	1	1	82		76	7.24	-5.1		0		1	1
135	7.54	10.2	5.2	34	0	1	0	1	67		V	1		0	0	81		61	7.41	1.7		0		1	1
136	7.3	-4.1	6	21	0	0	0	0	1		H	0	8	1	1	82		75	7.3	-4.1				0	0
137	7.48	7.6	5.7	31	1	0	0	1	7		H	0	15	1	1	80		70	7.44	1.9		0		1	1
138	7.4	8	7.4	32	0	0	0	0	1		H	1	561	0	0	79		62	7.39	-0.5				0	0
139	7.55	1.2	3.5	25	0	0	0	0	10		H	1	10	1	1	82		69	7.35	-2.8			1	0	0
140	7.46	2.4	5	27	0	0	0	0	1		V	1		0	0	82		61	7.46	2.2				0	0
141	7.46	4.5	5.4	29	1	0	0	1	20		H	0	20	1	1	81		70	7.44	0.3		0		1	1
142	7.52	2.1	4.1	26	0	0	0	0	1		H	1		0	0	81		71	7.52	2.1				0	0
143	7.51	0.6	3.9	25	0	0	0	0	4		H	0	464	1	1	78		72	7.42	-0.7				0	0
144	7.39	3.2	6.3	27	0	0	0	0	2		V	1		0	0	81		70	7.37	5.1				0	0
145	7.5	4.7	4.8	29	0	1	0	1	14		H	0	329	0	1	76		84	7.25	-9.1		0	1	1	1
146	7.43	-3.5	4	22	0	0	0	0	4		V	0		0	0	81		79	7.3	-6.8			1	0	0
147	7.55	6.7	4.5	31	0	0	1	1	5		V	0	10	1	1	79		73	7.54	-6.3		0		1	1
148	7.46	7	5.9	31	1	0	0	1	8		H	0	2054	0	0	76		65	7.31	-4.1		0	1	1	1
149	7.54	12.1	5.6	36	0	1	0	1	37		V	0		0	0	80		81	7.41	-3		0		1	1
150	7.44	1.1	4.9	25	0	0	0	0	5		H	0	5	1	1	76		94	7.36	-5.5				0	0
151	7.5	6.9	5.3	31	0	1	0	1	2		H	0		0	0	80		69	7.3	-4.6		1		1	0
152	7.41	-5	4	20	0	0	0	0	4		H	0	58	0	1	81		65	7.18	-7.5			1	0	0
153	7.53	1.4	3.7	26	0	0	0	0	2		H	0		0	0	77		59	7.51	0.9				0	0
154	7.43	-1.9	4.4	23	0	0	0	0	2		H	0		0	0	79		71	7.28	-6.7				0	0
155	7.3	-5.8	5.4	20	0	0	0	0	3		H	0	4	1	1	80		59	7.33	-6.4				0	0
156	7.51	-0.5	3.5	24	0	0	0	0	2		V	0	65	0	1	76		59	7.23	-3				0	0
157	7.53	10	5.4	34	0	1	0	1	1		V	0	36	0	1	77		80	7.43	4.3		0		1	1
158	7.44	-2.9	4	22	0	0	0	0	1		H	0	143	0	1	79		63	7.43	-2.8				0	0
159	7.52	14	6.5	38	0	1	0	1	7		V	0		0	0	76		67	7.38	1.9		0	1	1	1
160	7.29	-15	2.8	13	0	0	0	0	1		V	0	1	1	1	81		85	7.13	-23.7			1	0	0
161	7.43	0.9	5.1	25	0	0	0	0	1		H	0	682	0	0	76		65	7.43	0.9				0	0
162	7.46	5.2	5.6	29	1	0	0	1	4		V	1		0	0	80		78	7.33	-2.4		0		1	1
163	7.47	5.5	5.5	29	1	0	0	1	3		V	1	11	1	1	76		78	7.27	-3.9		0	1	1	1
164	7.47	4	5.1	28	1	0	0	1	8		V	1	13	1	1	81		71	7.29	-19.4		0		1	1
165	7.48	-5.9	2.9	20	0	0	0	0	1		H	0	689	0	0	79		64	7.44	-7.4				0	0
166	7.44	-0.5	4.6	24	0	0	0	0	11		V	0	14	1	1	76		74	7.44	-0.5				0	0
167	7.43	0.5	4.9	25	0	0	0	0	5		H	0	116	0	1	78		94	7.43	0.5			1	0	0
168	7.46	-1.6	4	23	0	0	0	0	1		V	0		0	0	80		57	7.44	-5				0	0
169	7.42	-1.3	4.7	23	0	0	0	0	3		H	1	858	0	0	76		64	7.41	-0.6				0	0
170	7.47	5.3	5.4	29	0	0	0	0	3		V	0	10	1	1	76		74	7.47	5.3				0	0
171	7.45	-2.4	4	22	0	0	0	0	1		H	0		0	0	79		56	7.44	-3.8				0	0
172	7.41	-0.4	5	24	0	0	0	0	1		V	0		0	0	78		52	7.41	-0.4				0	0
173	7.48	5.6	5.3	29	1	0	0	1	5		V	1		0	0	79		69	7.36	-1.1		0		1	1
174	7.48	15	7.3	39	1	0	0	1	5		V	1		0	0	77		70	7.51	2		0		1	1
175	7.5	9.8	5.9	34	0	1	0	1	36		V	1		0	0	78		83	7.25	-7.6		0	1	1	1
176	7.54	3.4	3.9	27	0	1	0	1	9		H	0	19	1	1	77		93	7.41	-1.1	1	0		0	1
177	7.4	-1.8	4.8	23	0	0	0	0	1		H	0		0	0	77		63	7.4	-3.9				0	0
178	7.36	-5	4.8	20	0	0	0	0	3		H	0	6	1	1	77		78	7.33	-6.1				0	0
179	7.4	1.6	5.7	26	0	0	0	0	1		H	0	2278	0	0	75		56	7.4	1.6				0	0
180	7.47	3.7	5	28	1	0	0	1	1		H	1		0	0	79		61	7.45	5.5		0		1	1
181	7.48	-1.1	3.8	24	0	0	0	0	2		V	0		0	0	77		70	7.4	-4.4				0	0
182	7.49	2.6	4.5	27	0	0	0	0	18		V	1		0	0	78		62	7.29	-12.3				0	0
183	7.39	0	5.5	24	0	0	0	0	2		H	1	553	0	0	79		68	7.18	-10.2			1	0	0
184	7.42	-2.5	4.4	22	0	0	0	0	1		H	0	0	1	1	79		85	7.42	-2.5				0	0
185	7.42	-5.9	3.6	20	0	0	0	0	4		H	0	4	1	1	74		65	7.41	-6.1				0	0
186	7.56	8	4.6	32	0	0	1	1	29		H	1	35	0	1	78		71	7.21	-0.8		0		1	1
187	7.5	1.1	4	25	0	0	0	0	1		H	1	711	0	0	76		66	7.38	-1.7				0	0
188	7.52	3.5	4.2	28	0	1	0	1	5		V	1	5	1	1	77		67	7.48	1.2	1	0		0	1
189	7.47	5.9	5.5	30	1	0	0	1	1		V	1	9	1	1	78		76	7.31	0.5		1		1	0
190	7.41	-6.5	3.6	19	0	0	0	0	2		H	0	4	1	1	74		75	7.41	-6.5			1	0	0
191	7.51	4.8	4.6	29	0	1	0	1	3		H	0		0	0	78		58	7.44	-3		0	1	1	1
192	7.41	-4.8	4	20	0	0	0	0	3		V	1		0	0	79		56	7.41	-4.8				0	0
193	7.33	-3.3	5.7	21	0	0	0	0	1		V	0	1	1	1	76		68	7.33	-3.3			1	0	0
194	7.39	-3.1	4.7	22	0	0	0	0	1		H	1		0	0	76		63	7.19	-5.1				0	0
195	7.48	12.1	6.7	36	1	0	0	1	7		H	1	7	1	1	79		77	7.45	6		0		1	1
196	7.54	3.7	4.1	28	0	1	0	1	3		H	0	3	1	1	76		69	7.53	2.3	1	0		0	1
197	7.48	0.2	4.1	25	0	0	0	0	6		V	0	5	1	1	77		92	7.48	0.2				0	0
198	7.51	5	4.7	29	0	1	0	1	2		H	0	1	1	1	77		77	7.44	6.4		1	1	1	0
199	7.54	7.5	4.8	31	0	1	0	1	16		H	0	19	1	1	77		61	6.95	-13		0		1	1
200	7.49	-5	3	20	0	0	0	0	2		H	0	2	1	1	76		69	7.39	-4.7				0	0
201	7.47	2	4.6	26	0	0	0	0	1		H	0		0	0	77		54	7.47	-0.6				0	0
202	7.42	-2.6	4.4	22	0	0	0	0	1		V	0		0	0	75		69	7.42	-2.6				0	0
203	7.53	5.6	4.5	29	0	1	0	1	13		H	0	13	1	1	76		66	7.34	-9.5		0		1	1
204	7.22	-12.7	4.8	15	0	0	0	0	1		H	0	0	1	1	75		87	7.19	-10.1			1	0	0
205	7.53	12.6	6	36	0	1	0	1	2		H	1	107	0	1	78		70	7.41	2.1		1		1	0
206	7.48	3.3	4.8	27	1	0	0	1	1		V	1		0	0	76		69	7.47	-0.8		1		1	0
207	7.4	-9.2	3.1	17	0	0	0	0	3		H	1	5	1	1	77		66	7.32	-6.7			1	0	0
208	7.48	-4.8	3.1	21	0	0	0	0	6		H	0	7	1	1	78		73	7.31	-13.4				0	0
209	7.44	-5	3.5	20	0	0	0	0	4		H	0	4	1	1	76		73	7.19	-10.7				0	0
210	7.44	-0.4	4.6	24	0	0	0	0	1		H	0		0	0	76		59	7.38	-5.9				0	0
211	7.52	8.6	5.3	32	0	1	0	1	8		H	1		0	0	77		61	7.48	1.4		0		1	1
212	7.49	0.9	4.1	25	0	0	0	0	1		V	0		0	0	78		59	7.49	0.9				0	0
213	7.4	-1.8	4.9	23	0	0	0	0	1		V	1	1	1	1	79		90	7.4	-1.8			1	0	0
214	7.51	10.7	5.8	34	0	1	0	1	4		H	0	445	0	0	78		76	7.17	1.2		0		1	1
215	7.44	-3.5	4	21	0	0	0	0	5		H	0	5	1	1	76		83	7.36	-1.8				0	0
216	7.43	0.8	5	25	0	0	0	0	3		V	0		0	0	78		62	7.18	-5.6				0	0
217	7.48	5	5.2	29	1	0	0	1	7		H	0	46	0	1	77		80	7.18	-9.2		1		1	0
218	7.5	3.3	4.5	27	0	1	0	1	3		V	0	10	1	1	75		76	7.39	-1.6		0		1	1
219	7.37	-0.8	5.7	24	0	0	0	0	1		H	1	729	0	0	72		48	7.3	-4.3				0	0
220	7.47	1.2	4.5	25	0	0	0	0	1		V	0		0	0	78		55	7.47	1.2				0	0
221	7.5	6.5	5.2	30	0	1	0	1	2		H	0		0	0	74		63	7.41	2.7		1		1	0
222	7.5	-0.2	3.7	24	0	0	0	0	4		V	0		0	0	74		78	7.41	-1.7				0	0
223	7.5	11.2	6.2	35	0	1	0	1	6		H	1		0	0	73		66	7.2	3.2		0	1	1	1
224	7.51	11.7	6.1	35	0	1	0	1	8		V	0		0	0	78		73	7.4	-1.2		0		1	1
225	7.48	0.9	4.2	25	0	0	0	0	3		H	0	760	0	0	77		86	7.38	0.4				0	0
226	7.46	-0.2	4.3	24	0	0	0	0	1		V	0		0	0	74		45	7.46	-0.2				0	0
227	7.49	8.1	5.8	32	1	0	0	1	11		V	0		0	0	77		70	7.42	-1.4		0		1	1
228	7.47	4.5	5.3	28	1	0	0	1	4		V	0		0	0	76		78	7.31	-8.3		0	1	1	1
229	7.47	3.1	4.8	27	1	0	0	1	5		V	0		0	0	78		68	7.47	3.1		0	1	1	1
230	7.48	3.2	4.8	27	1	0	0	1	25		H	1		0	0	74		72	7.37	-2.9		0		1	1
231	7.42	3	5.7	27	0	0	0	0	2		V	0		0	0	73		62	7.42	3				0	0
232	7.43	-3.1	4.1	22	0	0	0	0	1		V	1		0	0	76		52	7.41	-2.3				0	0
233	7.46	-2.3	3.9	23	0	0	0	0	1		H	0		0	0	74		75	7.42	-7				0	0
234	7.46	3.9	5.2	28	1	0	0	1	3		H	0		0	0	74		57	7.44	-1.5		0		1	1
235	7.5	11.3	6.1	35	0	1	0	1	6		H	1		0	0	72		61	7.42	4.6		0		1	1
236	7.49	0.8	4.1	25	0	0	0	0	7		H	0	717	0	0	77		93	7.23	-9.4				0	0
237	7.49	1.7	4.3	26	0	0	0	0	2		H	1		0	0	74		61	7.34	-2.4				0	0
238	7.45	4.5	5.5	28	1	0	0	1	14		H	1		0	0	73		51	7.33	-4.3		0	1	1	1
239	7.6	10.1	4.4	34	0	0	1	1	8		H	0	8	1	1	74		62	7.49	8.5	1	1		0	0
240	7.45	6.5	6.1	30	1	0	0	1	5		H	0	2265	0	0	71		66	7.33	-2.5		0		1	1
241	7.53	1.2	3.7	26	0	0	0	0	1		H	0	177	0	1	75		61	7.5	0.8				0	0
242	7.48	3.5	4.9	28	1	0	0	1	1		V	1		0	0	73		50	7.39	2.2		1		1	0
243	7.49	4.2	4.9	28	1	0	0	1	3		V	1		0	0	73		58	7.41	3		1		1	0
244	7.33	-3.3	5.7	22	0	0	0	0	1		H	0	2	1	1	75		70	7.28	-4.8			1	0	0
245	7.53	1.4	3.7	26	0	0	0	0	1		V	0		0	0	75		49	7.53	1.4				0	0
246	7.47	3.7	5	28	1	0	0	1	2		H	0	1736	0	0	72		104	7.44	-1		0		1	1
247	7.42	3.7	5.8	28	0	0	0	0	3		H	1	773	0	0	75		70	7.41	-3.6				0	0
248	7.46	3.6	5.2	28	1	0	0	1	16		V	0	16	1	1	76		65	7.41	4.3		0		1	1
249	7.54	6	4.5	30	0	1	0	1	4		H	0	9	1	1	74		89	7.26	-12.1		0		1	1
250	7.52	4	4.3	28	0	1	0	1	18		H	0	18	1	1	75		65	7.49	1.7	1	1		0	0
251	7.45	1	4.7	25	0	0	0	0	1		H	0	0	1	1	73		83	7.23	-4.7				0	0
252	7.56	7.9	4.5	32	0	0	1	1	1		H	1	1	1	1	76		73	7.56	7.9		0		1	1
253	7.49	4	4.8	28	1	0	0	1	2		V	0		0	0	73		73	7.43	-0.1		1		1	0
254	7.4	3.8	6.4	28	0	0	0	0	1		H	1	1064	0	0	74		73	7.38	3.8				0	0
255	7.49	-0.6	3.8	24	0	0	0	0	1		H	0	1	1	1	74		83	7.49	-0.6				0	0
256	7.52	1.8	4	26	0	0	0	0	6		V	1		0	0	76		74	7.33	-4.6				0	0
257	7.52	15.8	6.8	40	0	1	0	1	2		V	0	30	1	1	72		72	7.28	-7		0		1	1
258	7.51	0.6	3.7	25	0	0	0	0	14		V	0		0	0	73		59	7.4	1.9				0	0
259	7.49	2.5	4.5	27	0	0	0	0	20		V	1	25	1	1	73		83	7.34	-5.2				0	0
260	7.45	2	5	26	0	0	0	0	1		V	1	2	1	1	73		62	7.34	-7.4			1	0	0
261	7.42	7.6	6.9	31	0	0	0	0	4		V	1		0	0	74		67	7.36	1.8				0	0
262	7.45	-1	4.3	24	0	0	0	0	2		H	1	61	0	1	70		82	7.35	-5.7				0	0
263	7.34	-3.8	5.4	21	0	0	0	0	2		H	0	2	1	1	71		95	7.34	-3.8				0	0
264	7.44	-3.8	3.8	21	0	0	0	0	1		H	0		0	0	73		59	7.44	-3.8				0	0
265	7.38	-1	5.5	24	0	0	0	0	1		V	1		0	0	71		60	7.38	-1				0	0
266	7.52	5.7	4.6	30	0	1	0	1	4		H	0		0	0	75		66	7.3	-9.8		0		1	1
267	7.53	7.8	4.9	32	0	1	0	1	14		H	0	680	0	0	73		62	7.4	-1.9		0		1	1
268	7.26	-8.4	5.4	18	0	0	0	0	1		H	1	0	1	1	74		97	7.17	-11.2				0	0
269	7.49	6.3	5.4	30	1	0	0	1	10		H	1		0	0	73		72	7.26	-3.7		0		1	1
270	7.55	1.4	3.5	26	0	0	0	0	1		H	0	7	1	1	74		78	7.44	-0.4				0	0
271	7.47	4.4	5.1	28	1	0	0	1	5		H	0	5	1	1	73		82	7.47	4.4		0	1	1	1
272	7.48	5.9	5.4	30	1	0	0	1	4		H	0	120	0	1	72		64	7.39	1.8		0		1	1
273	7.47	3.1	4.8	27	1	0	0	1	7		V	1		0	0	73		62	7.33	-2.7		0		1	1
274	7.47	-0.1	4.3	24	0	0	0	0	4		H	1		0	0	75		77	7.37	-2.2				0	0
275	7.55	5.4	4.2	29	0	0	1	1	6		V	0		0	0	71		87	7.46	0.5	1	0		0	1
276	7.42	-1.9	4.5	23	0	0	0	0	4		V	0		0	0	72		62	7.41	-7.3				0	0
277	7.56	7.8	4.5	31	0	0	1	1	2		H	0	14	1	1	73		90	7.39	0.5		1		1	0
278	7.49	3.7	4.7	28	1	0	0	1	13		V	1		0	0	72		58	7.3	-13.1		0		1	1
279	7.43	1.2	5.1	26	0	0	0	0	1		V	0		0	0	73		79	7.37	5.1				0	0
280	7.33	-7.1	4.6	18	0	0	0	0	1		V	0	1	1	1	75		91	7.33	-7.1			1	0	0
281	7.37	7.1	8	31	0	0	0	0	3		V	0	10	1	1	75		80	7.37	7.1			1	0	0
282	6.97	-22.2	5.3	9	0	0	0	0	1		V	1	1	1	1	71		93	6.97	-22.2			1	0	0
283	7.48	3.9	5	28	1	0	0	1	10		V	0		0	0	72		58	7.43	-1.4		0	1	1	1
284	7.46	-0.4	4.3	24	0	0	0	0	3		V	0		0	0	75		81	7.43	-1.3			1	0	0
285	7.56	10.5	5	34	0	0	1	1	5		H	0	1367	0	0	69		49	7.43	6.3		0		1	1
286	7.54	7.1	4.7	31	0	1	0	1	3		H	1	80	0	1	70		63	7.48	2		1		1	0
287	7.47	2.4	4.7	27	0	0	0	0	2		V	0	20	1	1	74		82	7.4	-0.6				0	0
288	7.51	14.5	6.6	38	0	1	0	1	9		H	1	40	0	1	73		63	7.47	10		1		1	0
289	7.43	-7.7	3.2	18	0	0	0	0	1		H	1	1	1	1	71		78	7.43	-7.7				0	0
290	7.54	19.9	7.2	44	0	1	0	1	14		V	1		0	0	74		92	7.42	0.4		0		1	1
291	7.58	13.3	5.3	37	0	0	1	1	8		H	1	22	1	1	74		76	7.37	-3.9		0		1	1
292	7.55	4.4	4	28	0	0	1	1	16		H	1		0	0	75		73	7.33	-8.1	1	0		0	1
293	7.48	8.6	6	32	1	0	0	1	2		V	0		0	0	73		76	7.44	1.2		0		1	1
294	7.33	-4.4	5.4	20	0	0	0	0	1		V	1	1	1	1	72		78	7.33	-4.4			1	0	0
295	7.49	4	4.8	28	1	0	0	1	3		V	0		0	0	74		60	7.44	5.1		1		1	0
296	7.43	0.1	4.8	25	0	0	0	0	1		V	1		0	0	73		66	7.43	0.1				0	0
297	7.33	-9.7	3.8	17	0	0	0	0	2		H	0	1	1	1	69		87	7.33	-9.7			1	0	0
298	7.5	4.4	4.7	28	0	1	0	1	9		H	1		0	0	71		53	7.24	-5.1		1		1	0
299	7.47	3.2	4.9	27	1	0	0	1	25		V	1		0	0	71		73	7.32	0		0		1	1
300	7.46	4.3	5.3	28	1	0	0	1	9		V	1		0	0	72		69	7.39	-7		0		1	1
301	7.47	0.7	4.4	25	0	0	0	0	6		H	0	6	1	1	74		77	7.19	-10.4				0	0
302	6.91	-20.2	8.7	9	0	0	0	0	1		H	0	0	1	1	72		90	6.91	-20.2				0	0
303	7.41	-3.5	4.3	21	0	0	0	0	3		H	1		0	0	72		62	7.36	-5.4			1	0	0
304	7.52	5.6	4.7	30	0	1	0	1	4		V	0		0	0	73		67	7.5	-0.7		0		1	1
305	7.32	-3.7	5.7	21	0	0	0	0	3		V	1	3	1	1	73		76	7.32	-3.7			1	0	0
306	7.5	3.4	4.5	27	0	1	0	1	1		H	1	838	0	0	69		63	7.5	1.6		0		1	1
307	7.46	3.8	5.2	28	1	0	0	1	4		H	0		0	0	74		62	7.46	-4.1		0		1	1
308	7.51	2.2	4.1	26	0	0	0	0	2		H	0		0	0	73		82	7.5	-2.5			1	0	0
309	7.43	8.2	6.8	32	0	0	0	0	8		V	0	8	1	1	74		56	7.43	-1.4				0	0
310	7.5	5	4.9	29	0	1	0	1	5		H	0	370	0	0	72		76	7.44	-1.1		0		1	1
311	7.37	-2	5.3	23	0	0	0	0	4		H	0	4	1	1	71		79	7.37	-2				0	0
312	7.49	0.7	4.1	25	0	0	0	0	13		H	0	24	1	1	71		68	7.41	2.8				0	0
313	7.38	2.2	6.4	26	0	0	0	0	1		V	0		0	0	72		64	7.38	2.2				0	0
314	7.46	-0.1	4.4	24	0	0	0	0	7		H	0		0	0	70		77	7.35	-2.3				0	0
315	7.54	4.9	4.3	29	0	1	0	1	1		V	0	1	1	1	71		76	7.38	-2.7	1	0	1	0	1
316	7.47	-0.6	4.2	24	0	0	0	0	8		H	1	9	1	1	73		83	7.24	-10.2				0	0
317	7.46	-0.6	4.2	24	0	0	0	0	1		H	1	41	0	1	71		85	7.36	-2.4				0	0
318	7.46	9.4	6.5	33	1	0	0	1	11		V	1	11	1	1	70		78	7.43	1.6		0		1	1
319	7.38	-2.5	5	22	0	0	0	0	7		H	1		0	0	73		68	7.23	-6.2				0	0
320	7.45	3.1	5.2	27	1	0	0	1	5		H	1		0	0	73		74	7.44	3.5		1		1	0
321	7.45	0.2	4.5	25	0	0	0	0	3		H	0		0	0	71		55	7.4	-3.5				0	0
322	7.55	2.2	3.7	26	0	0	0	0	7		H	0	7	1	1	72		72	7.4	-4.7			1	0	0
323	7.47	5	5.3	29	1	0	0	1	3		V	1		0	0	72		55	7.41	-5.8		1		1	0
324	7.47	0.7	4.5	25	0	0	0	0	8		H	1	8	1	1	72		70	7.47	0.7				0	0
325	7.54	9.2	5.1	33	0	1	0	1	16		V	1		0	0	71		77	7.41	-1.7		0	1	1	1
326	7.42	2.1	5.5	26	0	0	0	0	2		H	1		0	0	72		59	7.46	2.4				0	0
327	7.46	-5.1	3.2	20	0	0	0	0	2		V	0		0	0	72		62	7.39	2.9			1	0	0
328	7.36	-2.1	5.4	23	0	0	0	0	2		H	1	8	1	1	72		88	6.88	-27.8			1	0	0
329	7.49	1.2	4.2	26	0	0	0	0	3		V	1		0	0	72		75	7.44	-2.2				0	0
330	7.54	4.4	4.2	28	0	1	0	1	9		H	1	12	1	1	69		84	7.39	-2.1	1	0		0	1
331	7.52	4.2	4.3	28	0	1	0	1	6		V	1		0	0	70		78	7.32	-3.1	1	0		0	1
332	7.41	2.3	5.8	26	0	0	0	0	2		H	1	23	1	1	73		54	7.4	4.2				0	0
333	7.48	-3	3.6	22	0	0	0	0	1		H	0		0	0	69		57	7.47	-5.3				0	0
334	7.4	-3.4	4.5	22	0	0	0	0	4		H	0	6	1	1	70		70	7.3	-5.5				0	0
335	7.53	6.6	4.7	30	0	1	0	1	10		V	1		0	0	71		56	7.45	9.2		0	1	1	1
336	7.53	15.1	6.4	39	0	1	0	1	12		V	1		0	0	70		93	7.44	7.7		0		1	1
337	7.52	5.8	4.8	30	0	1	0	1	7		H	0	138	0	1	69		41	7.42	-0.1		0		1	1
338	7.5	-0.5	3.7	24	0	0	0	0	4		V	0		0	0	71		61	7.37	1.6				0	0
339	7.69	10	3.4	34	0	0	1	1	4		H	1	12	1	1	72		90	7.44	-1.5	1	0		0	1
340	7.55	-3.5	2.7	21	0	0	0	0	3		H	1	2	1	1	72		111	7.25	-6.8				0	0
341	7.3	-4.5	6	21	0	0	0	0	3		V	0	2	1	1	69		71	7.3	-4.5				0	0
342	7.45	8.9	6.7	33	1	0	0	1	3		H	0	3	1	1	72		80	7.47	-0.2		0		1	1
343	7.5	10.8	6	35	0	1	0	1	2		H	0	11	1	1	70		65	7.42	1.7		0		1	1
344	7.51	9.7	5.6	33	0	1	0	1	14		V	0		0	0	69		76	7.12	-3.2		0		1	1
345	7.52	3	4.2	27	0	1	0	1	14		V	1	14	1	1	69		69	7.36	-0.7	1	0	1	0	1
346	7.41	-7.1	3.3	19	0	0	0	0	3		V	0		0	0	68		78	7.42	5.6				0	0
347	7.54	1.4	3.5	26	0	0	0	0	6		V	0	12	1	1	71		80	7.26	-10.8			1	0	0
348	7.54	3.7	4.1	28	0	1	0	1	12		V	0		0	0	70		86	7.39	1.1	1	0	1	0	1
349	7.51	7.8	5.3	32	0	1	0	1	8		H	1		0	0	69		63	7.37	3.4		0		1	1
350	7.59	12.3	4.9	36	0	0	1	1	34		H	0	47	0	1	70		46	7.48	4.7		0		1	1
351	7.44	-1.3	4.3	23	0	0	0	0	2		V	0		0	0	71		60	7.44	-1.3				0	0
352	7.51	4	4.5	28	0	1	0	1	22		H	0	1351	0	0	68		76	7.16	-2.4		0		1	1
353	7.47	-2	3.9	23	0	0	0	0	6		H	1	421	0	0	70		69	7.16	-12				0	0
354	7.55	3.1	3.8	27	0	0	1	1	4		V	1		0	0	68		53	7.4	2.7	1	0		0	1
355	7.45	1.4	4.9	26	0	0	0	0	2		H	0		0	0	71		73	7.4	-4.5				0	0
356	7.49	4.9	5	29	1	0	0	1	4		V	1		0	0	67		51	7.41	-2.7		0		1	1
357	7.45	0.2	4.6	25	0	0	0	0	16		H	0	15	1	1	69		102	7.23	-12.9			1	0	0
358	7.51	-0.8	3.6	24	0	0	0	0	2		H	0	244	0	1	71		64	7.51	-0.8			1	0	0
359	7.55	4	3.9	28	0	0	1	1	15		H	0	1123	0	0	69		61	7.45	-0.2	1	0		0	1
360	7.35	0.6	6.6	25	0	0	0	0	3		V	0	4	1	1	71		86	7.35	0.6				0	0
361	7.5	-0.2	3.8	24	0	0	0	0	5		H	0	242	0	1	66		58	7.41	-3			1	0	0
362	7.45	3.5	5.3	28	1	0	0	1	3		H	0	178	0	1	70		58	7.39	0.2		1		1	0
363	7.4	0.8	5.6	25	0	0	0	0	4		H	0	3	1	1	68		74	7.4	0.8				0	0
364	7.43	0.6	5	25	0	0	0	0	3		V	0		0	0	71		72	7.43	0.6			1	0	0
365	7.21	-13.9	4.3	13	0	0	0	0	1		H	1	0	1	1	69		66	7.21	-13.9				0	0
366	7.41	-1.1	4.9	24	0	0	0	0	21		V	0	20	1	1	67		48	7.41	-4.7				0	0
367	7.33	-8.6	4.1	17	0	0	0	0	2		V	0		0	0	68		83	7.33	-8.6			1	0	0
368	7.49	-2.6	3.5	22	0	0	0	0	25		V	1	24	1	1	70		56	7.29	-1.3				0	0
369	7.44	5.9	6.1	30	0	0	0	0	3		V	1		0	0	71		53	7.3	-6.2				0	0
370	7.46	3.1	5	27	1	0	0	1	8		H	1	9	1	1	68		71	7.33	-5.2		0	1	1	1
371	7.41	-8.2	3.3	18	0	0	0	0	2		H	0	14	1	1	70		59	7.41	-8.2				0	0
372	7.45	2.2	5	26	0	0	0	0	2		V	0		0	0	68		75	7.45	2.2				0	0
373	7.2	-15.4	4	13	0	0	0	0	2		H	1	1	1	1	65		59	7.15	-17.8				0	0
374	7.45	-0.6	4.3	24	0	0	0	0	2		H	0	24	1	1	68		65	7.38	-6.9			1	0	0
375	7.51	10.1	5.7	34	0	1	0	1	20		H	0	20	1	1	65		84	7.42	-1.4		0		1	1
376	7.48	-1.6	3.8	23	0	0	0	0	8		H	0	8	1	1	71		48	7.33	-5.9				0	0
377	7.4	2.8	6	27	0	0	0	0	1		H	0		0	0	68		53	7.38	2.3				0	0
378	7.43	-3.5	4	22	0	0	0	0	1		H	0	56	0	1	69		63	7.31	-3.1				0	0
379	7.3	-5.3	5.6	20	0	0	0	0	2		H	0	3	1	1	65		73	7.3	-5.3				0	0
380	7.42	-2.4	4.4	22	0	0	0	0	2		H	0		0	0	68		51	7.42	-2.4				0	0
381	7.59	5.2	3.7	29	0	0	1	1	11		H	0	11	1	1	69		62	7.39	0.7	1	0		0	1
382	7.47	4.1	5.1	28	1	0	0	1	1		H	0	0	1	1	69		93	7.45	3.6		0		1	1
383	7.54	5.7	4.4	29	0	1	0	1	23		H	1	52	0	1	66		51	7.46	-1.4	1	0		0	1
384	7.54	17	6.5	41	0	1	0	1	7		H	0	5	1	1	67		79	7.45	3.7		0		1	1
385	7.26	-1.8	8	23	0	0	0	0	2		V	1		0	0	69		59	7.35	-2.9				0	0
386	7.52	5.4	4.7	29	0	1	0	1	6		H	0	229	0	1	67		69	7.52	-0.7		0	1	1	1
387	7.49	-2.1	3.6	23	0	0	0	0	2		H	1	18	1	1	67		56	7.44	-6.2				0	0
388	7.5	3.3	4.6	27	0	1	0	1	8		H	1		0	0	67		86	7.11	-11.7		0	1	1	1
389	6.93	-25.6	3.3	6	0	0	0	0	1		H	0	0	1	1	69		78	6.93	-25.6				0	0
390	7.46	3.4	5.2	27	1	0	0	1	2		V	1		0	0	67		55	7.44	3.6		0		1	1
391	7.53	13	6	37	0	1	0	1	10		H	0		0	0	67		70	7.35	-3.8		0	1	1	1
392	7.36	-13.3	2.6	14	0	0	0	0	3		H	0	3	1	1	69		67	7.33	-13.6			1	0	0
393	7.39	-0.9	5.3	24	0	0	0	0	4		V	1		0	0	68		53	7.45	-0.2				0	0
394	7.55	7.3	4.5	31	0	0	1	1	23		V	1		0	0	67		73	7.34	-4.7		0	1	1	1
395	7.48	4.6	5	28	1	0	0	1	4		H	0	255	0	1	64		59	7.39	-3.1		0		1	1
396	7.5	5	4.8	29	0	1	0	1	4		H	1	11	1	1	64		87	7.36	5.4		0		1	1
397	7.29	-5.1	6.1	20	0	0	0	0	2		H	0	1	1	1	67		67	7.29	-5.1				0	0
398	7.5	4.8	4.8	29	0	1	0	1	3		H	1		0	0	70		83	7.49	6.8		0		1	1
399	7.49	8.4	5.8	32	1	0	0	1	7		V	1	6	1	1	70		102	7.35	-1.7		0		1	1
400	7.48	1.4	4.5	26	0	0	0	0	3		H	0	89	0	1	65		70	7.46	-1.8				0	0
401	7.49	0.9	4.1	25	0	0	0	0	3		V	0		0	0	65		72	7.4	-2.4				0	0
402	7.35	-6.5	4.4	19	0	0	0	0	8		V	1	7	1	1	65		54	7.32	-7.5			1	0	0
403	7.21	-1.1	10	24	0	0	0	0	1		V	0		0	0	68		49	7.21	-1.1				0	0
404	7.05	-22.8	3.2	8	0	0	0	0	1		V	0	0	1	1	67		96	7.05	-22.8				0	0
405	7.47	3.3	5	27	1	0	0	1	3		H	1		0	0	68		66	7.27	-9.7		0		1	1
406	7.48	10	6.2	34	1	0	0	1	25		H	0	26	1	1	64		77	7.29	-6.7		0		1	1
407	7.35	-4.9	4.8	20	0	0	0	0	2		V	0		0	0	68		48	7.35	-4.9				0	0
408	7.45	-0.6	4.5	24	0	0	0	0	3		H	1	2	1	1	64		94	7.33	-2.1			1	0	0
409	7.45	3.3	5.3	27	1	0	0	1	9		H	0	1217	0	0	64		63	7.35	-3.2		0		1	1
410	7.53	7.7	5	31	0	1	0	1	25		V	1		0	0	65		98	7.3	-6.8		0		1	1
411	7.46	4	5.2	28	1	0	0	1	2		H	0	576	0	0	68		64	7.36	-4		0		1	1
412	7.51	6.6	5	30	0	1	0	1	6		V	1		0	0	68		51	7.39	3.8		0		1	1
413	7.39	-3.1	4.7	22	0	0	0	0	5		H	1	1643	0	0	63		70	7.36	-5.6				0	0
414	7.37	-0.5	5.7	24	0	0	0	0	2		V	1	1	1	1	67		51	7.41	-2.6				0	0
415	7.55	2.3	3.5	26	0	0	0	0	3		V	0		0	0	64		52	7.55	2.3				0	0
416	7.44	0.9	4.9	25	0	0	0	0	7		H	1		0	0	69		54	7.44	0.9				0	0
417	7.49	-5.3	2.9	20	0	0	0	0	4		V	0		0	0	68		70	7.49	-5.3				0	0
418	7.5	1.9	4.3	26	0	0	0	0	2		V	1		0	0	67		75	7.49	12.2				0	0
419	7.35	12.3	9.7	36	0	0	0	0	9		V	1		0	0	68		64	7.06	-3.5				0	0
420	7.48	-1.9	3.8	23	0	0	0	0	2		V	0		0	0	66		77	7.48	-1.9				0	0
421	7.44	8.4	6.7	32	0	0	0	0	3		H	1		0	0	64		75	7.42	-1.9				0	0
422	7.43	-1.9	4.5	23	0	0	0	0	2		V	0		0	0	67		72	7.43	-1.9				0	0
423	7.27	-11.6	4.1	15	0	0	0	0	2		V	1	1	1	1	64		78	7.27	-11.6				0	0
424	7.26	-11	4.6	16	0	0	0	0	3		H	1	2	1	1	67		71	7.16	-16.3				0	0
425	7.49	8.6	5.7	32	1	0	0	1	2		V	0		0	0	68		67	7.35	-2.3		0		1	1
426	7.39	1.1	5.8	25	0	0	0	0	2		H	0	110	0	1	65		62	7.48	2.1			1	0	0
427	7.58	12.9	5.1	37	0	0	1	1	26		H	1		0	0	66		89	7.02	0.7		0		1	1
428	7.56	3.5	3.7	28	0	0	1	1	2		V	0		0	0	64		57	7.51	-1.9	1	0		0	1
429	7.43	-3.6	4	21	0	0	0	0	3		V	1	3	1	1	67		72	6.93	-25.1				0	0
430	7.49	-1.9	3.6	23	0	0	0	0	5		H	1		0	0	68		70	7.36	-6.3			1	0	0
431	7.47	6	5.5	30	1	0	0	1	6		H	1		0	0	65		51	7.39	-5.9		0		1	1
432	7.4	0.8	5.5	25	0	0	0	0	2		V	0		0	0	64		52	7.4	0.8				0	0
433	7.24	-13.4	4.2	14	0	0	0	0	2		H	1	1	1	1	65		101	6.98	-21.3			1	0	0
434	7.46	3.1	5.1	27	1	0	0	1	5		H	0		0	0	63		61	7.49	1.6		1		1	0
435	7.47	4.4	5.2	28	1	0	0	1	11		V	1	10	1	1	64		79	7.35	1.4		0		1	1
436	7.51	4.7	4.6	29	0	1	0	1	4		H	1		0	0	68		60	7.26	-6.9		0		1	1
437	7.45	-0.2	4.4	24	0	0	0	0	4		V	0		0	0	67		58	7.43	-3				0	0
438	7.42	-2	4.4	23	0	0	0	0	4		V	1		0	0	64		71	7.41	0.5			1	0	0
439	7.5	9.6	5.9	33	0	1	0	1	2		H	1		0	0	67		70	7.27	3.4		1		1	0
440	7.54	2.6	3.9	27	0	0	0	0	3		H	0		0	0	66		79	7.49	-1.3				0	0
441	7.39	6.5	7.4	30	0	0	0	0	9		V	1		0	0	68		55	7.39	6.5				0	0
442	7.49	3.6	4.7	28	1	0	0	1	8		V	0		0	0	62		50	7.38	-4.6		0	1	1	1
443	7.52	7	4.9	31	0	1	0	1	8		H	0		0	0	66		66	7.25	-6.7		0	1	1	1
444	7.51	3.8	4.5	28	0	1	0	1	4		H	0	16	1	1	65		66	7.43	1.1		0		1	1
445	7.42	2.6	5.7	27	0	0	0	0	4		V	0		0	0	65		49	7.4	0.1				0	0
446	7.51	6.5	5	30	0	1	0	1	21		H	0		0	0	65		76	7.22	-5.1		0		1	1
447	7.46	0.4	4.4	25	0	0	0	0	6		H	0	5	1	1	65		75	7.4	-12.9				0	0
448	7.3	-2.9	6.4	22	0	0	0	0	3		V	1		0	0	66		58	7.3	-2.9				0	0
449	7.52	6.3	4.8	30	0	1	0	1	14		V	0	23	1	1	66		60	7.41	-5.7		0		1	1
450	7.5	7	5.3	31	0	1	0	1	8		H	1	856	0	0	66		75	7.16	-5.2		0		1	1
451	7.49	7.1	5.5	31	1	0	0	1	3		H	1		0	0	64		55	7.29	-3.9		1		1	0
452	7.51	1.1	3.9	25	0	0	0	0	4		V	0		0	0	65		64	7.42	-0.7				0	0
453	7.41	-4.7	3.9	21	0	0	0	0	4		V	0		0	0	66		54	7.43	2.2				0	0
454	7.36	-3.1	5.3	22	0	0	0	0	2		V	1		0	0	65		57	7.36	-3.1			1	0	0
455	7.48	5.9	5.4	29	1	0	0	1	3		V	1		0	0	66		84	7.49	2		1		1	0
456	7.42	0.6	5.2	25	0	0	0	0	7		H	0		0	0	66		75	7.16	-20.1				0	0
457	7.5	5	4.8	29	0	1	0	1	9		H	1	8	1	1	65		67	7.39	-1		1		1	0
458	7.46	3	5.1	27	1	0	0	1	3		H	0		0	0	61		53	7.41	0.4		1		1	0
459	7.5	5.9	5	30	0	1	0	1	4		H	0	3	1	1	65		52	7.22	2.5		0		1	1
460	7.55	10.5	5.2	34	0	0	1	1	26		H	0		0	0	63		59	7.44	-0.8		0		1	1
461	7.42	2.5	5.6	27	0	0	0	0	5		V	1	520	0	0	64		70	7.14	-11.1			1	0	0
462	7.49	-0.3	3.8	24	0	0	0	0	19		H	0		0	0	66		47	7.49	-0.3				0	0
463	7.45	-0.6	4.4	24	0	0	0	0	6		V	0		0	0	63		56	7.45	-0.6				0	0
464	7.44	-0.2	4.6	24	0	0	0	0	7		V	1	10	1	1	66		73	7.42	3				0	0
465	7.38	-0.2	5.6	24	0	0	0	0	3		V	1		0	0	64		64	7.38	-0.2				0	0
466	7.35	-1	6	23	0	0	0	0	3		V	1		0	0	64		62	7.35	-1				0	0
467	7.46	0.4	4.5	25	0	0	0	0	3		V	1		0	0	63		49	7.46	0.4				0	0
468	7.48	4.7	5	29	1	0	0	1	4		V	0		0	0	61		47	7.44	-3.3		0	1	1	1
469	7.52	-0.2	3.6	24	0	0	0	0	2		H	0	43	0	1	64		76	7.52	-0.2				0	0
470	7.48	-0.7	4	24	0	0	0	0	1		V	1		0	0	65		66	7.48	-0.7				0	0
471	7.68	12.1	3.7	36	0	0	1	1	3		H	0	24	1	1	65		63	7.57	19		1	1	1	0
472	7.52	3.6	4.3	28	0	1	0	1	5		V	1		0	0	63		56	7.47	0.3		0	1	1	1
473	7.42	-2.2	4.5	23	0	0	0	0	1		V	0		0	0	66		59	7.34	-5.1				0	0
474	7.52	4.7	4.5	29	0	1	0	1	2		H	1		0	0	65		53	6.95	-6.5		0		1	1
475	7.52	6	4.8	30	0	1	0	1	11		H	0		0	0	64		66	7.31	-6.1		0		1	1
476	7.34	2.8	7.3	27	0	0	0	0	2		V	1		0	0	63		77	7.34	2.8				0	0
477	7.45	-0.9	4.3	24	0	0	0	0	2		H	0	1041	0	0	63		71	7.38	-1.3				0	0
478	7.52	12	6.1	36	0	1	0	1	5		H	0	1813	0	0	59		56	7.47	6.8		0		1	1
479	7.51	7.1	5.1	31	0	1	0	1	6		H	0	5	1	1	63		70	7.54	1.9		1		1	0
480	7.45	20.4	9.2	44	1	0	0	1	20		V	1		0	0	62		74	7.18	-7.5		0		1	1
481	7.49	2.7	4.5	27	0	0	0	0	2		H	0		0	0	60		55	7.38	-1.6				0	0
482	7.56	6.9	4.3	31	0	0	1	1	2		H	0		0	0	65		76	7.24	1	1	1		0	0
483	7.49	9.4	6	33	1	0	0	1	8		H	1	827	0	0	63		84	7.28	-5		0		1	1
484	7.45	5.1	5.7	29	1	0	0	1	3		V	0		0	0	63		50	7.42	15.9		0		1	1
485	7.51	3.4	4.4	27	0	1	0	1	3		H	0	278	0	1	64		74	7.36	-1.6		1		1	0
486	7.41	-1.8	4.7	23	0	0	0	0	2		H	0	39	0	1	63		69	7.49	-2				0	0
487	7.52	6.7	4.9	30	0	1	0	1	4		H	0		0	0	62		51	7.26	-1.6		0	1	1	1
488	7.5	5.6	5	29	0	1	0	1	9		H	0		0	0	62		53	7.4	4.6		0		1	1
489	7.53	7.4	4.8	31	0	1	0	1	7		V	1		0	0	61		63	7.45	3.6		0		1	1
490	7.49	14	6.9	38	1	0	0	1	4		H	1		0	0	64		46	7.3	3.4		0		1	1
491	7.5	4.8	4.8	29	0	1	0	1	9		H	1	978	0	0	59		61	7.37	-0.3		0		1	1
492	7.47	5.2	5.3	29	1	0	0	1	1		H	1		0	0	62		100	7.22	-1.5		0	1	1	1
493	7.39	1.5	5.9	26	0	0	0	0	5		H	0	134	0	1	60		55	7.39	-1.3				0	0
494	7.36	-1.4	5.7	23	0	0	0	0	3		V	1	2	1	1	64		91	7.36	-1.4			1	0	0
495	7.56	11.2	5.2	35	0	0	1	1	27		H	0	296	0	1	60		79	7.29	-3.4		0		1	1
496	7.47	7.1	5.8	31	1	0	0	1	4		V	1		0	0	61		76	7.3	7.2		1		1	0
497	7.47	0.1	4.2	25	0	0	0	0	2		H	1		0	0	59		60	7.43	1.5				0	0
498	7.47	-3.2	3.5	22	0	0	0	0	3		H	0		0	0	62		71	7.02	-26.6				0	0
499	7.27	-2.2	7.5	23	0	0	0	0	2		H	1	1	1	1	61		65	7.27	-2.2				0	0
500	7.41	1.4	5.6	26	0	0	0	0	2		H	0	179	0	1	60		82	7.37	0.2				0	0
501	7.45	-2.2	4	23	0	0	0	0	4		H	1	2229	0	0	59		79	7.35	-10				0	0
502	7.4	-1.7	4.8	23	0	0	0	0	3		V	1		0	0	60		48	7.41	-4.1				0	0
503	7.52	3.7	4.2	28	0	1	0	1	1		H	1		0	0	63		70	7.42	0.8	1	0		0	1
504	7.46	4.4	5.3	28	1	0	0	1	10		V	1		0	0	60		63	7.25	-8.8		0	1	1	1
505	7.52	6.8	4.9	31	0	1	0	1	2		H	1	1381	0	0	59		49	7.41	-0.4		1		1	0
506	7.52	7.9	5.1	32	0	1	0	1	11		V	0		0	0	62		81	7.38	-2.1		0		1	1
507	7.56	5.8	4.1	30	0	0	1	1	3		H	0	188	0	1	60		75	7.42	-0.5	1	1		0	0
508	7.5	7.3	5.4	31	0	1	0	1	2		H	0		0	0	59		53	7.43	0.2		0		1	1
509	7.56	12.6	5.4	36	0	0	1	1	30		H	1		0	0	61		64	7.29	-8		0		1	1
510	7.55	4.2	4	28	0	0	1	1	8		V	0		0	0	62		58	7.54	1.9	1	0		0	0
511	7.58	5.7	3.9	30	0	0	1	1	1		H	0	0	1	1	58		60	7.37	-4	1	0		0	0
512	7.53	16.2	6.6	40	0	1	0	1	2		H	0	1	1	1	62		71	7.19	-1.7		0		1	1
513	7.45	-4	3.7	21	0	0	0	0	3		V	1		0	0	61		52	7.45	-4			1	0	0
514	7.55	3.2	3.8	27	0	0	1	1	14		V	1		0	0	59		53	7.5	-1.7		0		1	1
515	7.46	-2.5	3.8	22	0	0	0	0	2		H	0		0	0	61		44	7.46	-2.5				0	0
516	7.5	8.8	5.6	33	0	1	0	1	3		H	0	254	0	1	60		82	7.46	2.6		0		1	1
517	7.51	13.8	6.5	38	0	1	0	1	3		V	1		0	0	61		75	7.51	6.9		0		1	1
518	7.46	0.2	4.4	25	0	0	0	0	6		H	0	6	1	1	78		75	7.4	-1.1				0	0
519	7.48	-0.7	3.9	24	0	0	0	0	3		H	0		0	0	59		45	7.48	-1.5				0	0
520	7.47	3.6	5	28	1	0	0	1	6		H	0	24	1	1	60		72	7.24	-4.4		0		1	1
521	7.52	7.2	5	31	0	1	0	1	17		V	1		0	0	57		59	7.37	6.6		0		1	1
522	7.51	3.8	4.5	28	0	1	0	1	12		V	1		0	0	57		63	7.23	-6.9		0	1	1	1
523	7.46	-0.3	4.4	24	0	0	0	0	4		V	0		0	0	58		58	7.46	-0.6				0	0
524	7.53	3	4	27	0	1	0	1	2		V	0		0	0	56		51	7.5	1.8	1	0		0	1
525	7.56	3.6	3.8	28	0	0	1	1	3		H	0		0	0	58		78	7.53	4.1	1	1		0	0
526	7.36	0.1	6.1	24	0	0	0	0	2		H	0	764	0	0	58		86	7.36	0.1				0	0
527	7.45	-2.9	3.9	22	0	0	0	0	2		V	0		0	0	57		76	7.45	-2.9				0	0
528	7.43	-3.6	3.8	21	0	0	0	0	4		V	1		0	0	57		52	7.42	-3			1	0	0
529	7.45	-0.4	4.4	24	0	0	0	0	2		H	1		0	0	59		58	7.39	-4.2				0	0
530	7.5	4.9	4.8	29	0	1	0	1	3		H	0	956	0	0	54		73	7.5	4.9		0	1	1	1
531	7.48	3.5	4.9	28	1	0	0	1	5		V	0		0	0	59		56	7	-28.9		0		1	1
532	7.48	0.4	4.2	25	0	0	0	0	2		H	1		0	0	59		45	7.45	-2.1				0	0
533	7.46	7.1	6	31	1	0	0	1	6		V	1		0	0	56		52	7.37	1.6		0		1	1
534	7.53	11.3	5.7	35	0	1	0	1	11		H	1	51	0	1	58		67	7.31	-10.8		0		1	1
535	6.88	-21.1	9.9	9	0	0	0	0	2		H	0	1	1	1	55		76	6.85	-24.6				0	0
536	7.49	4.1	4.8	28	1	0	0	1	4		V	0		0	0	57		48	7.37	-9.5		1		1	0
537	7.4	2.5	5.9	27	0	0	0	0	2		H	1	386	0	0	55		47	7.4	2.4				0	0
538	7.47	5.6	5.4	30	1	0	0	1	2		H	1		0	0	54		58	7.38	-4		1		1	0
539	7.51	4.3	4.5	28	0	1	0	1	4		H	1	11	1	1	55		65	7.48	0.5		1		1	0
540	7.51	-3.3	3.2	22	0	0	0	0	4		H	1	16	1	1	56		65	7.26	-18.5				0	0
541	7.49	-3.3	3.3	22	0	0	0	0	2		H	0	373	0	0	56		86	7.42	-9.9				0	0
542	7.46	-4	3.5	21	0	0	0	0	3		H	1	1025	0	0	56		47	7.42	-2.7				0	0
543	7.33	-2.4	6.2	22	0	0	0	0	2		H	0		0	0	57		60	7.39	-1.2			1	0	0
544	7.53	5.2	4.5	29	0	1	0	1	29		H	1		0	0	53		57	7.33	0.5		0		1	1
545	7.49	5.4	5	29	1	0	0	1	3		H	1	5	1	1	56		88	7.43	1.6		1		1	0
546	7.52	-1.8	3.3	23	0	0	0	0	2		H	0	925	0	0	56		63	7.34	-4.2				0	0
547	7.51	6.4	5	30	0	1	0	1	5		V	0	7	1	1	56		62	7.34	-2.7		0		1	1
548	7.52	1.9	4	26	0	0	0	0	16		H	1	15	1	1	54		65	7.28	-11.8			1	0	0
549	7.61	8.6	4	32	0	0	1	1	12		H	0		0	0	56		72	7.61	8.6	1	1		0	0
550	7.46	3.2	5.1	27	1	0	0	1	4		V	0		0	0	55		49	7.5	2		1		1	0
551	7.43	-0.6	4.7	24	0	0	0	0	2		V	0		0	0	54		44	7.43	-0.6				0	0
552	7.5	3.2	4.5	27	0	1	0	1	23		H	0		0	0	50		73	7.42	0.8		0	1	1	1
553	7.45	-1.9	4.1	23	0	0	0	0	3		H	1		0	0	53		56	7.43	-2.3				0	0
554	7.58	4.4	3.7	28	0	0	1	1	34		H	0	33	0	1	52		95	7.4	3.5	1	0		0	1
555	6.81	-25.6	6.7	7	0	0	0	0	1		H	0	0	1	1	52		79	6.75	-25.8				0	0
556	7.49	4.4	4.9	28	1	0	0	1	2		H	1	809	0	0	54		44	7.14	-14		0		1	1
557	7.54	4.9	4.2	29	0	1	0	1	5		H	1		0	0	54		48	7.44	-0.7	1	0		0	1
558	7.52	2.3	4.1	26	0	0	0	0	4		H	0		0	0	52		62	7.44	-2.5				0	0
559	7.5	2.7	4.3	27	1	0	0	0	2		V	0		0	0	55		50	7.34	-2				0	0
560	7.46	12.7	7.2	36	1	0	0	1	2		V	0		0	0	51		52	7.46	5.9		1		1	0
561	7.52	6.7	4.9	31	0	1	0	1	3		H	1	1461	0	0	51		45	7.36	-0.1		1		1	1
562	7.4	-1.7	4.9	23	0	0	0	0	3		H	1		0	0	51		59	7.3	-3.9				0	0
563	7.46	2.4	4.9	27	0	0	0	0	4		V	0		0	0	53		83	7.45	-8.3			1	0	0
564	7.5	6.1	5	30	0	1	0	1	27		V	0		0	0	52		56	7.34	-4.9		0		1	1
565	7.47	7.4	5.9	31	1	0	0	1	2		H	1		0	0	52		68	7.31	-4.6		0		1	1
566	7.54	3.8	4.1	28	0	1	0	1	8		H	1		0	0	48		38	7.54	3.8	1	1		0	0
567	7.49	1.6	4.3	26	0	0	0	0	2		H	1		0	0	49		38	7.4	1.4				0	0
568	7.52	3.7	4.3	28	0	1	0	1	23		H	0		0	0	52		58	7.41	0.9	1	0		0	1
569	7.54	5.1	4.3	29	0	1	0	1	3		H	1		0	0	49		68	7.41	6.9	1	0		0	1
570	7.55	4.1	4	28	0	0	1	1	6		H	1		0	0	52		82	7.55	4.1	1	1		0	0
571	7.52	-2.1	3.2	23	0	0	0	0	3		H	1		0	0	51		52	7.42	-8.2				0	0
572	7.45	4.1	5.4	28	1	0	0	1	3		H	0	20	1	1	47		51	7.42	1.6		1	1	1	0
573	7.35	-2.3	5.5	22	0	0	0	0	3		V	1		0	0	50		50	7.32	-5.3				0	0
574	7.39	0.4	5.6	25	0	0	0	0	4		H	1		0	0	50		63	7.25	-4.1				0	0
575	7.55	3.5	3.9	28	0	0	1	1	2		H	0		0	0	47		66	7.46	5.2	1	0		0	1
576	7.5	5.4	4.9	29	0	1	0	1	7		V	0		0	0	47		73	7.44	1.2		0		1	1
577	7.39	2.6	6.2	27	0	0	0	0	2		H	0		0	0	46		43	7.39	2.6				0	0
578	7.46	7.1	6	31	1	0	0	1	6		H	0		0	0	46		64	6.95	-18.9		0		1	1
579	7.52	5.6	4.7	30	0	1	0	1	17		V			0	0	47		37	7.3	-1		0		1	1
580	7.47	5.9	5.5	30	1	0	0	1	3		H	1	1586	0	0	45		49	7.47	5.9		1		1	0
581	7.45	-2.8	3.9	22	0	0	0	0	7		H	0		0	0	48		51	7.42	-5			1	0	0
582	7.51	5.5	4.8	29	0	1	0	1	4		V	1		0	0	49		62	7.47	4.2		0		1	1
583	7.51	7.8	5.2	32	0	1	0	1	24		V	1		0	0	44		57	7.4	-2.8		0		1	1
584	7.47	3	4.9	27	1	0	0	1	3		V	0		0	0	44		61	7.39	-0.2		1		1	0
585	7.45	0.9	4.8	25	0	0	0	0	1		V	1		0	0	47		57	7.45	0.9				0	0
586	7.47	-3.3	3.5	22	0	0	0	0	4		H	1		0	0	44		68	7.47	-6				0	0
587	7.41	-5	4	20	0	0	0	0	2		V	1		0	0	46		62	7.41	-5				0	0
588	7.46	-3.5	3.7	22	0	0	0	0	2		H	0		0	0	45		49	7.45	-4.5				0	0
589	7.36	3.1	7	27	0	0	0	0	2		V	0		0	0	46		55	7.36	3.1				0	0
590	7.54	2.6	3.8	27	0	0	0	0	2		H	1		0	0	43		49	7.54	2.6				0	0
591	7.46	-1.4	4	23	0	0	0	0	7		H	1		0	0	44		68	7.37	-2.5			1	0	0
592	7.48	4.4	5.1	28	1	0	0	1	4		H	0		0	0	39		63	7.37	-2.8		0	1	1	1
593	7.46	5.3	5.5	29	1	0	0	1	6		V	1		0	0	39		49	7.42	-0.9		1		1	0
594	7.5	5.5	5	29	0	1	0	1	8		H	0	1135	0	0	40		43	7.43	-0.7		1		1	0
595	7.42	-0.8	4.9	24	0	0	0	0	10		H	1		0	0	38		39	7.35	-3.3				0	0
596	7.47	2.7	4.9	27	0	0	0	0	4		V	0		0	0	38		44	7.38	2.8				0	0
597	7.48	2.1	4.5	26	0	0	0	0	2		H	0		0	0	41		57	7.38	0.7				0	0
598	7.44	0.4	4.8	25	0	0	0	0	5		V	1		0	0	41		57	7.38	-5.4			1	0	0
599	7.5	4.1	4.7	28	0	1	0	1	8		V	1		0	0	38		55	7.38	3.7		0		1	1
600	7.51	0.6	3.8	25	0	0	0	0	3		H	1		0	0	35		37	7.3	-5.3				0	0
601	7.16	-5.6	9.3	20	0	0	0	0	6		H	0	4	1	1	37		86	7.4	-2.8				0	0
602	7.46	1.5	4.6	26	0	0	0	0	1		V	1		0	0	37		46	7.46	1.5				0	0
603	7.37	2.5	6.8	27	0	0	0	0	2		V	0		0	0	38		37	7.35	3				0	0
604	7.52	10	5.5	34	0	1	0	1	21		H	0		0	0	35		47	7.43	-3.5		0		1	1
605	7.55	6.5	4.5	30	0	0	1	1	2		H	0	156	0	1	34		56	7.35	2.4		0		1	1
606	7.51	6.4	5	30	0	1	0	1	3		H	1	2	1	1	32		77	7.46	-0.9		1		1	0
607	7.43	-0.4	4.7	24	0	0	0	0	2		H	1		0	0	30		44	7.43	-0.4				0	0
608	7.44	0.5	4.8	25	0	0	0	0	2		H	0	202	0	1	28		42	7.44	0.5				0	0
609	7.44	0.9	4.8	25	0	0	0	0	2		H	0		0	0	31		42	7.43	-1.1				0	0
610	7.48	13.2	6.9	37	1	0	0	1	1		V	0	0	1	1	32		67	7.38	4.9		0		1	1
611	7.53	16.4	6.8	40	0	1	0	1	21		H	0	21	1	1	29		61	7.42	-0.3		0		1	1
612	7.44	1.3	5	26	0	0	0	0	3		H	0		0	0	28		47	7.42	-4.1			1	0	0
613	7.47	4.4	5.2	28	1	0	0	1	3		H	1		0	0	27		60	7.38	-5.9		1		1	0
614	7.46	6.9	5.9	31	1	0	0	1	7		V	0		0	0	27		45	7.43	1.3		0		1	1
615	7.46	4.6	5.4	29	1	0	0	1	5		H	0		0	0	26		54	7.43	-1.2		1		1	0
616	7.53	0.4	3.6	13	0	0	0	0	2		V	1		0	0	27		57	6.96	-14.4				0	0
617	7.38	1.3	6	26	0	0	0	0	2		H	0		0	0	24		59	7.28	-3				0	0
618	7.49	-0.5	3.9	24	0	0	0	0	2		H	1		0	0	24		39	7.49	-0.5				0	0
619	7.45	3.2	5.2	27	1	0	0	1	8		V	0		0	0	24		49	7.43	2.2		0		1	1
620	7.55	3.7	3.9	28	0	0	1	1	3		H	0		0	0	24		35	7.36	-3.1	1	0		0	1
621	7.44	1.7	5.1	26	0	0	0	0	2		H	0		0	0	22		54	7.44	1.7				0	0
622	7.52	3.5	4.3	28	0	1	0	1	3		H	0	669	0	0	21		65	7.5	2.9	1	0		0	1
623	7.48	4.2	5	28	1	0	0	1	27		H	0		0	0	18		54	7.4	2.5		0		1	1
624	7.47	1.4	4.6	26	0	0	0	0	1		H	1		0	0	18		60	7.47	1.4				0	0
625	7.55	-2.7	2.7	22	0	0	0	0	4		H	1		0	0	20		47	7.37	-4.3				0	0
626	7.5	3.6	4.5	28	0	1	0	1	17		H	0		0	0	19		57	7.27	-3.6		1		1	0
627	7.47	-0.4	4.2	24	0	0	0	0	7		H	0		0	0	18		59	7.39	-8.8			1	0	0
					104	126	37	266				254		203	256						44	61		222	205
